# Supplementary material for: Identification of Candidate Variants Associated With Bone Weight Using Whole Genome Sequence in Beef Cattle
Source: Front Genet. 2021 Nov 29;12:750746. doi: 10.3389/fgene.2021.750746 (PMC8667311; doi:10.3389/fgene.2021.750746)
Supplement: Supplementary file 1 [file Table2.XLSX]

## Sheet: Sheet1
CHR	SNP	Position	Allele	MAF	SNP effect	SE	P value	Varp(%)	Varg (%)	Function	Candidate genes (100kb-window)	HD (BovineHD SNP array)/WGS (Whole genome sequencing)
5	chr5:42704379	42704379	T/C	0.058924	-2.13089	0.433919	9.07012e-07	0.0243805	0.0550982	intergenic_region	CPNE8	WGS
5	chr5:42714180	42714180	A/C	0.058924	-2.13089	0.433919	9.07012e-07	0.0243805	0.0550982	intergenic_region	CPNE8	WGS
6	chr6:14339791	14339791	A/G	0.0542272	-2.19165	0.438883	5.92334e-07	0.0238534	0.0539069	intron_variant	Not Found	WGS
6	chr6:14340250	14340250	C/T	0.0529462	-2.19569	0.443192	7.26019e-07	0.0234075	0.0528993	intron_variant	Not Found	WGS
6	chr6:14340554	14340554	C/T	0.0542272	-2.19165	0.438883	5.92334e-07	0.0238534	0.0539069	intron_variant	Not Found	WGS
6	chr6:32737504	32737504	A/C	0.0145175	-4.2176	0.824247	3.10584e-07	0.0246419	0.055689	intergenic_region	Not Found	WGS
6	chr6:32797860	32797860	A/T	0.0456874	-2.69759	0.497514	5.88865e-08	0.0307215	0.0694284	intergenic_region	Not Found	WGS
6	chr6:32827123	32827123	A/G	0.0499573	-2.33978	0.475741	8.73507e-07	0.0251591	0.0568578	intergenic_region	Not Found	WGS
6	chr6:37315342	37315342	T/A	0.220751	-1.26961	0.243801	1.91351e-07	0.0268487	0.0606761	intergenic_region	FAM13A	WGS
6	chr6:37321836	37321836	C/T	0.220751	-1.26961	0.243801	1.91351e-07	0.0268487	0.0606761	intergenic_region	FAM13A	WGS
6	chr6:37324011	37324011	C/T	0.220751	-1.26961	0.243801	1.91351e-07	0.0268487	0.0606761	intergenic_region	FAM13A	WGS
6	chr6:37324404	37324404	G/T	0.220751	-1.26961	0.243801	1.91351e-07	0.0268487	0.0606761	intergenic_region	FAM13A	WGS
6	chr6:37332647	37332647	C/T	0.221605	-1.27751	0.243689	1.58514e-07	0.0272591	0.0616036	intergenic_region	FAM13A	WGS
6	chr6:37333508	37333508	G/T	0.221605	-1.27751	0.243689	1.58514e-07	0.0272591	0.0616036	intergenic_region	FAM13A	WGS
6	chr6:37335860	37335860	G/A	0.239966	-1.27862	0.239677	9.56785e-08	0.0288715	0.0652475	intergenic_region	FAM13A	HD
6	chr6:37351952	37351952	A/G	0.157558	-1.59205	0.283453	1.94711e-08	0.032576	0.0736194	upstream_gene_variant	FAM13A	WGS
6	chr6:38024322	38024322	C/A	0.344577	-1.22046	0.223158	4.52509e-08	0.032573	0.0736128	intron_variant	ABCG2/PKD2	WGS
6	chr6:38459968	38459968	A/G	0.124253	-1.50358	0.306903	9.62274e-07	0.02382	0.0538315	intergenic_region	Not Found	WGS
6	chr6:38460534	38460534	T/G	0.182323	-1.6467	0.274381	1.9547e-09	0.0391431	0.0884607	intergenic_region	Not Found	WGS
6	chr6:38460644	38460644	C/G	0.140478	-1.51082	0.289093	1.73164e-07	0.0266867	0.0603099	intergenic_region	Not Found	WGS
6	chr6:38461727	38461727	G/A	0.166524	-1.38942	0.270924	2.92116e-07	0.0259442	0.0586321	intergenic_region	Not Found	WGS
6	chr6:38466717	38466717	G/A	0.122118	-1.66188	0.313697	1.17252e-07	0.0286694	0.0647908	intergenic_region	Not Found	WGS
6	chr6:38471732	38471732	G/A	0.257899	-1.20014	0.241035	6.38777e-07	0.0266919	0.0603218	intergenic_region	Not Found	HD
6	chr6:38473403	38473403	A/C	0.321947	-1.15704	0.2261	3.0978e-07	0.0282975	0.0639503	intergenic_region	Not Found	WGS
6	chr6:38476416	38476416	C/A	0.149872	-1.63119	0.290362	1.9345e-08	0.0328259	0.0741843	intergenic_region	Not Found	WGS
6	chr6:38485704	38485704	G/A	0.256191	-1.20994	0.244805	7.71394e-07	0.027012	0.0610451	intergenic_region	Not Found	WGS
6	chr6:38490237	38490237	G/T	0.198121	-1.38619	0.263687	1.46455e-07	0.0295589	0.066801	intergenic_region	Not Found	WGS
6	chr6:38509747	38509747	C/A	0.308711	-1.24496	0.230179	6.35079e-08	0.0320277	0.0723804	intergenic_region	Not Found	WGS
6	chr6:38529135	38529135	C/T	0.235269	-1.27745	0.249393	3.01904e-07	0.0284292	0.064248	intergenic_region	LAP3	WGS
6	chr6:38536097	38536097	G/T	0.275833	-1.16018	0.235937	8.77238e-07	0.0260339	0.0588347	intergenic_region	LAP3	WGS
6	chr6:38541426	38541426	C/T	0.275833	-1.16018	0.235937	8.77238e-07	0.0260339	0.0588347	downstream_gene_variant	LAP3	WGS
6	chr6:38551608	38551608	G/T	0.275833	-1.16018	0.235937	8.77238e-07	0.0260339	0.0588347	intergenic_region	LAP3	WGS
6	chr6:38555366	38555366	A/T	0.276687	-1.17345	0.236056	6.65906e-07	0.0266838	0.0603035	intergenic_region	LAP3/MED28	WGS
6	chr6:38564623	38564623	T/C	0.277114	-1.19633	0.235459	3.7581e-07	0.0277609	0.0627377	intergenic_region	LAP3/MED28	WGS
6	chr6:38568256	38568256	A/T	0.108454	-1.64501	0.325793	4.43521e-07	0.0253355	0.0572565	intergenic_region	LAP3/MED28	WGS
6	chr6:38576012	38576012	G/A	0.380444	-1.40416	0.22126	2.20734e-10	0.0449995	0.101696	intron_variant	LAP3/MED28	HD
6	chr6:38606864	38606864	G/A	0.337746	-1.30426	0.227041	9.2154e-09	0.0368423	0.0832609	intron_variant	LAP3/MED28	WGS
6	chr6:38622447	38622447	G/A	0.420581	-1.37058	0.220711	5.30324e-10	0.0443256	0.100173	intron_variant	LAP3/MED28	WGS
6	chr6:38623565	38623565	T/C	0.420581	-1.37058	0.220711	5.30324e-10	0.0443256	0.100173	intron_variant	LAP3/MED28	WGS
6	chr6:38632355	38632355	T/C	0.0653288	-2.0334	0.408664	6.50087e-07	0.0244463	0.0552468	intron_variant	LAP3/MED28	WGS
6	chr6:38640757	38640757	G/A	0.323655	-1.1026	0.225363	9.9531e-07	0.0257685	0.0582351	intron_variant	LAP3/MED28	WGS
6	chr6:38644519	38644519	C/G	0.0781383	-1.92851	0.375479	2.80446e-07	0.0259404	0.0586235	intron_variant	LAP3/MED28	WGS
6	chr6:38648218	38648218	T/C	0.394108	-1.32977	0.2252	3.52986e-09	0.0408853	0.0923978	intron_variant	LAP3/MED28	WGS
6	chr6:38648565	38648565	C/T	0.395389	-1.36778	0.225044	1.21838e-09	0.0433048	0.0978659	intron_variant	LAP3/MED28	WGS
6	chr6:38653438	38653438	A/G	0.0943638	-1.75997	0.351893	5.69021e-07	0.0256314	0.0579252	intron_variant	MED28	WGS
6	chr6:38661188	38661188	T/C	0.0653288	-2.09102	0.406746	2.73505e-07	0.0258513	0.0584222	intron_variant	Not Found	WGS
6	chr6:38665562	38665562	A/G	0.111443	-1.74421	0.326822	9.45592e-08	0.0291702	0.0659225	intron_variant	Not Found	WGS
6	chr6:38669312	38669312	T/C	0.0640478	-2.16998	0.409139	1.13436e-07	0.0273321	0.0617686	intron_variant	Not Found	WGS
6	chr6:38669313	38669313	G/A	0.0640478	-2.16998	0.409139	1.13436e-07	0.0273321	0.0617686	intron_variant	Not Found	WGS
6	chr6:38670165	38670165	G/A	0.394535	-1.36191	0.225734	1.60678e-09	0.0429017	0.0969549	intron_variant	Not Found	WGS
6	chr6:38678419	38678419	A/G	0.0640478	-2.16998	0.409139	1.13436e-07	0.0273321	0.0617686	intergenic_region	Not Found	WGS
6	chr6:38681815	38681815	C/T	0.364219	-1.13487	0.223827	3.9721e-07	0.0288779	0.065262	intergenic_region	Not Found	WGS
6	chr6:38684791	38684791	A/G	0.0636208	-2.17817	0.409935	1.07571e-07	0.0273677	0.061849	intergenic_region	Not Found	WGS
6	chr6:38685073	38685073	C/T	0.0922289	-2.15427	0.347114	5.42722e-10	0.0376224	0.0850241	intergenic_region	Not Found	WGS
6	chr6:38690429	38690429	T/C	0.0614859	-2.24396	0.417254	7.53495e-08	0.0281352	0.0635835	intergenic_region	Not Found	WGS
6	chr6:38692561	38692561	C/A	0.363792	-1.14842	0.223721	2.8475e-07	0.0295568	0.0667962	intergenic_region	Not Found	WGS
6	chr6:38692780	38692780	C/T	0.0614859	-2.24396	0.417254	7.53495e-08	0.0281352	0.0635835	intergenic_region	Not Found	WGS
6	chr6:38692833	38692833	G/A	0.363792	-1.14842	0.223721	2.8475e-07	0.0295568	0.0667962	intergenic_region	Not Found	WGS
6	chr6:38694162	38694162	A/G	0.0614859	-2.24396	0.417254	7.53495e-08	0.0281352	0.0635835	intergenic_region	Not Found	WGS
6	chr6:38696766	38696766	T/G	0.0913749	-2.20929	0.349283	2.52876e-10	0.0392392	0.0886779	intergenic_region	Not Found	WGS
6	chr6:38696936	38696936	C/G	0.0614859	-2.24396	0.417254	7.53495e-08	0.0281352	0.0635835	intergenic_region	Not Found	WGS
6	chr6:38703002	38703002	A/G	0.0610589	-2.15323	0.418296	2.63822e-07	0.0257378	0.0581656	intergenic_region	Not Found	WGS
6	chr6:38704156	38704156	A/G	0.0610589	-2.15323	0.418296	2.63822e-07	0.0257378	0.0581656	intergenic_region	Not Found	WGS
6	chr6:38705577	38705577	T/C	0.0610589	-2.15323	0.418296	2.63822e-07	0.0257378	0.0581656	intergenic_region	DCAF16	WGS
6	chr6:38715250	38715250	A/T	0.362938	-1.19519	0.230797	2.23628e-07	0.0319809	0.0722747	intergenic_region	DCAF16	WGS
6	chr6:38715277	38715277	A/T	0.362938	-1.19519	0.230797	2.23628e-07	0.0319809	0.0722747	intergenic_region	DCAF16	WGS
6	chr6:38718816	38718816	T/C	0.362938	-1.19519	0.230797	2.23628e-07	0.0319809	0.0722747	intergenic_region	DCAF16/NCAPG	WGS
6	chr6:38720569	38720569	C/A	0.0610589	-2.15323	0.418296	2.63822e-07	0.0257378	0.0581656	intergenic_region	DCAF16/NCAPG	WGS
6	chr6:38720664	38720664	G/C	0.362938	-1.19519	0.230797	2.23628e-07	0.0319809	0.0722747	intergenic_region	DCAF16/NCAPG	WGS
6	chr6:38720868	38720868	A/T	0.0610589	-2.15323	0.418296	2.63822e-07	0.0257378	0.0581656	intergenic_region	DCAF16/NCAPG	WGS
6	chr6:38720971	38720971	C/T	0.110589	-1.62045	0.325332	6.32798e-07	0.0250086	0.0565176	intergenic_region	DCAF16/NCAPG	WGS
6	chr6:38721248	38721248	C/T	0.0610589	-2.15323	0.418296	2.63822e-07	0.0257378	0.0581656	intergenic_region	DCAF16/NCAPG	WGS
6	chr6:38721365	38721365	T/C	0.0610589	-2.15323	0.418296	2.63822e-07	0.0257378	0.0581656	intergenic_region	DCAF16/NCAPG	WGS
6	chr6:38721815	38721815	C/A	0.0610589	-2.15323	0.418296	2.63822e-07	0.0257378	0.0581656	intergenic_region	DCAF16/NCAPG	WGS
6	chr6:38722161	38722161	A/G	0.0610589	-2.15323	0.418296	2.63822e-07	0.0257378	0.0581656	intergenic_region	DCAF16/NCAPG	WGS
6	chr6:38722425	38722425	C/T	0.0614859	-2.1608	0.417621	2.29058e-07	0.0260885	0.0589581	intergenic_region	DCAF16/NCAPG	WGS
6	chr6:38722542	38722542	A/G	0.0610589	-2.15323	0.418296	2.63822e-07	0.0257378	0.0581656	intergenic_region	DCAF16/NCAPG	WGS
6	chr6:38722890	38722890	C/T	0.0610589	-2.15323	0.418296	2.63822e-07	0.0257378	0.0581656	intergenic_region	DCAF16/NCAPG	WGS
6	chr6:38723013	38723013	T/G	0.0678907	-2.09954	0.397493	1.27816e-07	0.0270103	0.0610413	intergenic_region	DCAF16/NCAPG	WGS
6	chr6:38723514	38723514	A/T	0.383006	-1.34446	0.226867	3.10004e-09	0.0413605	0.0934718	intergenic_region	DCAF16/NCAPG	WGS
6	chr6:38723684	38723684	A/G	0.0610589	-2.15323	0.418296	2.63822e-07	0.0257378	0.0581656	intergenic_region	DCAF16/NCAPG	WGS
6	chr6:38723847	38723847	C/G	0.0610589	-2.15323	0.418296	2.63822e-07	0.0257378	0.0581656	intergenic_region	DCAF16/NCAPG	WGS
6	chr6:38723932	38723932	C/T	0.0610589	-2.15323	0.418296	2.63822e-07	0.0257378	0.0581656	intergenic_region	DCAF16/NCAPG	WGS
6	chr6:38724122	38724122	T/C	0.110589	-1.62045	0.325332	6.32798e-07	0.0250086	0.0565176	intergenic_region	DCAF16/NCAPG	WGS
6	chr6:38724183	38724183	A/T	0.110589	-1.62045	0.325332	6.32798e-07	0.0250086	0.0565176	intergenic_region	DCAF16/NCAPG	WGS
6	chr6:38724357	38724357	C/T	0.0610589	-2.15323	0.418296	2.63822e-07	0.0257378	0.0581656	intergenic_region	DCAF16/NCAPG	WGS
6	chr6:38725302	38725302	C/T	0.110589	-1.62045	0.325332	6.32798e-07	0.0250086	0.0565176	intergenic_region	DCAF16/NCAPG	WGS
6	chr6:38725442	38725442	T/C	0.0610589	-2.15323	0.418296	2.63822e-07	0.0257378	0.0581656	intergenic_region	DCAF16/NCAPG	WGS
6	chr6:38726059	38726059	T/C	0.0691716	-2.1241	0.389821	5.06787e-08	0.0281288	0.063569	intergenic_region	DCAF16/NCAPG	WGS
6	chr6:38726211	38726211	C/T	0.110589	-1.62045	0.325332	6.32798e-07	0.0250086	0.0565176	intergenic_region	DCAF16/NCAPG	WGS
6	chr6:38726212	38726212	A/G	0.0610589	-2.15323	0.418296	2.63822e-07	0.0257378	0.0581656	intergenic_region	DCAF16/NCAPG	WGS
6	chr6:38726240	38726240	T/C	0.0610589	-2.15323	0.418296	2.63822e-07	0.0257378	0.0581656	intergenic_region	DCAF16/NCAPG	WGS
6	chr6:38726694	38726694	T/C	0.0610589	-2.15323	0.418296	2.63822e-07	0.0257378	0.0581656	intergenic_region	DCAF16/NCAPG	WGS
6	chr6:38727418	38727418	C/T	0.110589	-1.62045	0.325332	6.32798e-07	0.0250086	0.0565176	intergenic_region	DCAF16/NCAPG	WGS
6	chr6:38728447	38728447	A/G	0.0610589	-2.15323	0.418296	2.63822e-07	0.0257378	0.0581656	intergenic_region	DCAF16/NCAPG	WGS
6	chr6:38737197	38737197	G/A	0.362938	-1.19519	0.230797	2.23628e-07	0.0319809	0.0722747	intergenic_region	DCAF16/NCAPG	WGS
6	chr6:38738455	38738455	A/G	0.0610589	-2.15323	0.418296	2.63822e-07	0.0257378	0.0581656	intergenic_region	DCAF16/NCAPG	WGS
6	chr6:38740886	38740886	C/T	0.362938	-1.19519	0.230797	2.23628e-07	0.0319809	0.0722747	intergenic_region	DCAF16/NCAPG	WGS
6	chr6:38743208	38743208	A/G	0.0610589	-2.15323	0.418296	2.63822e-07	0.0257378	0.0581656	intergenic_region	DCAF16/NCAPG	WGS
6	chr6:38744355	38744355	T/C	0.0610589	-2.15323	0.418296	2.63822e-07	0.0257378	0.0581656	intergenic_region	DCAF16/NCAPG	WGS
6	chr6:38755383	38755383	T/A	0.364219	-1.21803	0.23121	1.37867e-07	0.0332651	0.0751769	upstream_gene_variant	DCAF16/NCAPG	WGS
6	chr6:38763820	38763820	A/C	0.0610589	-2.15323	0.418296	2.63822e-07	0.0257378	0.0581656	upstream_gene_variant	DCAF16/NCAPG	WGS
6	chr6:38764248	38764248	A/G	0.0610589	-2.15323	0.418296	2.63822e-07	0.0257378	0.0581656	upstream_gene_variant	DCAF16/NCAPG	WGS
6	chr6:38764419	38764419	T/C	0.0610589	-2.15323	0.418296	2.63822e-07	0.0257378	0.0581656	upstream_gene_variant	DCAF16/NCAPG	WGS
6	chr6:38764519	38764519	C/T	0.0610589	-2.15323	0.418296	2.63822e-07	0.0257378	0.0581656	upstream_gene_variant	DCAF16/NCAPG	WGS
6	chr6:38769866	38769866	C/G	0.0610589	-2.15323	0.418296	2.63822e-07	0.0257378	0.0581656	intron_variant	DCAF16/NCAPG	WGS
6	chr6:38771684	38771684	A/G	0.0610589	-2.15323	0.418296	2.63822e-07	0.0257378	0.0581656	synonymous_variant	DCAF16/NCAPG	WGS
6	chr6:38782278	38782278	A/T	0.0610589	-2.15323	0.418296	2.63822e-07	0.0257378	0.0581656	intron_variant	DCAF16/NCAPG	WGS
6	chr6:38783305	38783305	C/T	0.393681	-1.38904	0.225562	7.36157e-10	0.0445942	0.10078	intron_variant	DCAF16/NCAPG	WGS
6	chr6:38785699	38785699	A/G	0.363365	-1.27306	0.23002	3.12019e-08	0.0363023	0.0820407	intron_variant	DCAF16/NCAPG	WGS
6	chr6:38786077	38786077	C/T	0.32152	-1.1992	0.233195	2.71161e-07	0.0303761	0.0686478	intron_variant	DCAF16/NCAPG	WGS
6	chr6:38794618	38794618	G/A	0.363792	-1.28037	0.230149	2.64856e-08	0.0367389	0.0830274	intron_variant	DCAF16/LCORL/NCAPG	WGS
6	chr6:38795382	38795382	T/C	0.363792	-1.28037	0.230149	2.64856e-08	0.0367389	0.0830274	intron_variant	DCAF16/LCORL/NCAPG	WGS
6	chr6:38795511	38795511	T/C	0.363792	-1.28037	0.230149	2.64856e-08	0.0367389	0.0830274	intron_variant	DCAF16/LCORL/NCAPG	WGS
6	chr6:38796195	38796195	T/C	0.0610589	-2.15323	0.418296	2.63822e-07	0.0257378	0.0581656	intron_variant	DCAF16/LCORL/NCAPG	WGS
6	chr6:38796735	38796735	T/C	0.39795	-1.40471	0.224394	3.84957e-10	0.045776	0.10345	intron_variant	DCAF16/LCORL/NCAPG	WGS
6	chr6:38803268	38803268	G/A	0.0610589	-2.15323	0.418296	2.63822e-07	0.0257378	0.0581656	intron_variant	DCAF16/LCORL/NCAPG	WGS
6	chr6:38806261	38806261	G/A	0.0610589	-2.15323	0.418296	2.63822e-07	0.0257378	0.0581656	intron_variant	LCORL/NCAPG	WGS
6	chr6:38810216	38810216	T/C	0.0610589	-2.15323	0.418296	2.63822e-07	0.0257378	0.0581656	intron_variant	LCORL/NCAPG	WGS
6	chr6:38812402	38812402	T/G	0.0610589	-2.15323	0.418296	2.63822e-07	0.0257378	0.0581656	downstream_gene_variant	LCORL/NCAPG	WGS
6	chr6:38813433	38813433	A/G	0.370623	-1.27705	0.228352	2.23869e-08	0.0368351	0.0832448	downstream_gene_variant	LCORL/NCAPG	WGS
6	chr6:38813434	38813434	A/T	0.370623	-1.27705	0.228352	2.23869e-08	0.0368351	0.0832448	downstream_gene_variant	LCORL/NCAPG	WGS
6	chr6:38814088	38814088	A/G	0.37105	-1.28123	0.228464	2.04678e-08	0.0370942	0.0838303	downstream_gene_variant	LCORL/NCAPG	WGS
6	chr6:38815034	38815034	A/G	0.405636	-1.39959	0.223907	4.08432e-10	0.0457292	0.103345	downstream_gene_variant	LCORL/NCAPG	WGS
6	chr6:38815325	38815325	G/C	0.405636	-1.39959	0.223907	4.08432e-10	0.0457292	0.103345	downstream_gene_variant	LCORL/NCAPG	WGS
6	chr6:38815346	38815346	C/T	0.405636	-1.39959	0.223907	4.08432e-10	0.0457292	0.103345	downstream_gene_variant	LCORL/NCAPG	WGS
6	chr6:38815710	38815710	C/T	0.0610589	-2.15323	0.418296	2.63822e-07	0.0257378	0.0581656	downstream_gene_variant	LCORL/NCAPG	WGS
6	chr6:38815931	38815931	G/A	0.0610589	-2.15323	0.418296	2.63822e-07	0.0257378	0.0581656	downstream_gene_variant	LCORL/NCAPG	WGS
6	chr6:38815990	38815990	C/T	0.0610589	-2.15323	0.418296	2.63822e-07	0.0257378	0.0581656	downstream_gene_variant	LCORL/NCAPG	WGS
6	chr6:38817454	38817454	T/C	0.0610589	-2.15323	0.418296	2.63822e-07	0.0257378	0.0581656	intergenic_region	LCORL/NCAPG	WGS
6	chr6:38819900	38819900	G/A	0.0610589	-2.15323	0.418296	2.63822e-07	0.0257378	0.0581656	intergenic_region	LCORL/NCAPG	WGS
6	chr6:38828812	38828812	C/T	0.0610589	-2.15323	0.418296	2.63822e-07	0.0257378	0.0581656	intergenic_region	LCORL/NCAPG	WGS
6	chr6:38832134	38832134	G/A	0.37532	-1.27569	0.227368	2.01517e-08	0.0369448	0.0834926	intergenic_region	LCORL/NCAPG	WGS
6	chr6:38833495	38833495	C/G	0.0610589	-2.15323	0.418296	2.63822e-07	0.0257378	0.0581656	intergenic_region	LCORL/NCAPG	WGS
6	chr6:38837066	38837066	G/T	0.0610589	-2.15323	0.418296	2.63822e-07	0.0257378	0.0581656	downstream_gene_variant	LCORL/NCAPG	WGS
6	chr6:38840420	38840420	T/C	0.37532	-1.27569	0.227368	2.01517e-08	0.0369448	0.0834926	downstream_gene_variant	LCORL/NCAPG	WGS
6	chr6:38849296	38849296	T/C	0.37532	-1.27569	0.227368	2.01517e-08	0.0369448	0.0834926	intron_variant	LCORL/NCAPG	WGS
6	chr6:38850188	38850188	C/T	0.0610589	-2.15323	0.418296	2.63822e-07	0.0257378	0.0581656	intron_variant	LCORL/NCAPG	WGS
6	chr6:38851430	38851430	C/A	0.0610589	-2.15323	0.418296	2.63822e-07	0.0257378	0.0581656	intron_variant	LCORL/NCAPG	WGS
6	chr6:38852376	38852376	C/T	0.0610589	-2.15323	0.418296	2.63822e-07	0.0257378	0.0581656	intron_variant	LCORL/NCAPG	WGS
6	chr6:38852378	38852378	A/G	0.405636	-1.39959	0.223907	4.08432e-10	0.0457292	0.103345	intron_variant	LCORL/NCAPG	WGS
6	chr6:38854886	38854886	T/G	0.0610589	-2.15323	0.418296	2.63822e-07	0.0257378	0.0581656	intron_variant	LCORL/NCAPG	WGS
6	chr6:38858177	38858177	T/C	0.37532	-1.27569	0.227368	2.01517e-08	0.0369448	0.0834926	intron_variant	LCORL/NCAPG	WGS
6	chr6:38863700	38863700	A/G	0.059778	-2.1231	0.420257	4.37415e-07	0.024531	0.0554384	intron_variant	LCORL	WGS
6	chr6:38864372	38864372	C/T	0.059778	-2.1231	0.420257	4.37415e-07	0.024531	0.0554384	intron_variant	LCORL	WGS
6	chr6:38865025	38865025	G/C	0.405636	-1.39959	0.223907	4.08432e-10	0.0457292	0.103345	intron_variant	LCORL	WGS
6	chr6:38865851	38865851	C/G	0.059778	-2.1231	0.420257	4.37415e-07	0.024531	0.0554384	intron_variant	LCORL	WGS
6	chr6:38871462	38871462	A/T	0.37532	-1.27569	0.227368	2.01517e-08	0.0369448	0.0834926	intron_variant	LCORL	WGS
6	chr6:38872146	38872146	G/A	0.059778	-2.1231	0.420257	4.37415e-07	0.024531	0.0554384	intron_variant	LCORL	WGS
6	chr6:38872917	38872917	C/T	0.37532	-1.27569	0.227368	2.01517e-08	0.0369448	0.0834926	intron_variant	LCORL	WGS
6	chr6:38874495	38874495	G/A	0.059778	-2.1231	0.420257	4.37415e-07	0.024531	0.0554384	intron_variant	LCORL	HD
6	chr6:38883815	38883815	T/G	0.37532	-1.27569	0.227368	2.01517e-08	0.0369448	0.0834926	intron_variant	LCORL	WGS
6	chr6:38891168	38891168	C/T	0.059778	-2.1231	0.420257	4.37415e-07	0.024531	0.0554384	intron_variant	LCORL	WGS
6	chr6:38899588	38899588	T/C	0.059778	-2.1231	0.420257	4.37415e-07	0.024531	0.0554384	intron_variant	LCORL	WGS
6	chr6:38900113	38900113	T/C	0.37532	-1.27569	0.227368	2.01517e-08	0.0369448	0.0834926	intron_variant	LCORL	WGS
6	chr6:38907372	38907372	G/A	0.37532	-1.27569	0.227368	2.01517e-08	0.0369448	0.0834926	intron_variant	LCORL	WGS
6	chr6:38910119	38910119	A/T	0.405636	-1.39959	0.223907	4.08432e-10	0.0457292	0.103345	intron_variant	LCORL	WGS
6	chr6:38911548	38911548	C/T	0.405636	-1.39959	0.223907	4.08432e-10	0.0457292	0.103345	intron_variant	LCORL	WGS
6	chr6:38914196	38914196	C/T	0.405636	-1.39959	0.223907	4.08432e-10	0.0457292	0.103345	intron_variant	LCORL	WGS
6	chr6:38915973	38915973	C/T	0.059778	-2.1231	0.420257	4.37415e-07	0.024531	0.0554384	intron_variant	LCORL	WGS
6	chr6:38918782	38918782	C/T	0.059778	-2.1231	0.420257	4.37415e-07	0.024531	0.0554384	intron_variant	LCORL	WGS
6	chr6:38925224	38925224	G/T	0.059778	-2.1231	0.420257	4.37415e-07	0.024531	0.0554384	intron_variant	LCORL	WGS
6	chr6:38937325	38937325	G/A	0.059778	-2.1231	0.420257	4.37415e-07	0.024531	0.0554384	intron_variant	LCORL	WGS
6	chr6:38939012	38939012	T/C	0.368061	-1.32632	0.228555	6.51113e-09	0.0396182	0.0895344	intron_variant	LCORL	WGS
6	chr6:38942103	38942103	A/C	0.405636	-1.39959	0.223907	4.08432e-10	0.0457292	0.103345	intron_variant	LCORL	WGS
6	chr6:38942522	38942522	A/G	0.059778	-2.1231	0.420257	4.37415e-07	0.024531	0.0554384	intron_variant	LCORL	WGS
6	chr6:38947564	38947564	G/A	0.405636	-1.39959	0.223907	4.08432e-10	0.0457292	0.103345	intron_variant	LCORL	WGS
6	chr6:38956499	38956499	C/T	0.402647	-1.36131	0.22376	1.17383e-09	0.0431592	0.0975366	intron_variant	LCORL	WGS
6	chr6:38960730	38960730	C/T	0.402647	-1.36131	0.22376	1.17383e-09	0.0431592	0.0975366	intron_variant	LCORL	WGS
6	chr6:38964780	38964780	C/T	0.366354	-1.16674	0.22689	2.71381e-07	0.0305984	0.0691503	intron_variant	LCORL	WGS
6	chr6:38968215	38968215	C/G	0.059778	-2.1231	0.420257	4.37415e-07	0.024531	0.0554384	intron_variant	LCORL	WGS
6	chr6:38987397	38987397	G/C	0.059778	-2.1231	0.420257	4.37415e-07	0.024531	0.0554384	intron_variant	LCORL	WGS
6	chr6:38995682	38995682	A/C	0.059778	-2.1231	0.420257	4.37415e-07	0.024531	0.0554384	upstream_gene_variant	LCORL	WGS
6	chr6:38997440	38997440	C/G	0.059778	-2.1231	0.420257	4.37415e-07	0.024531	0.0554384	intergenic_region	LCORL	WGS
6	chr6:39001325	39001325	G/T	0.362938	-1.18091	0.228124	2.2593e-07	0.0312213	0.0705579	intergenic_region	LCORL	WGS
6	chr6:39001374	39001374	A/G	0.059778	-2.1231	0.420257	4.37415e-07	0.024531	0.0554384	intergenic_region	LCORL	HD
6	chr6:39008364	39008364	A/C	0.059778	-2.1231	0.420257	4.37415e-07	0.024531	0.0554384	intergenic_region	LCORL	WGS
6	chr6:39008672	39008672	T/A	0.401366	-1.413	0.22492	3.33785e-10	0.0464504	0.104975	intergenic_region	LCORL	WGS
6	chr6:39013889	39013889	G/A	0.0943638	-1.7917	0.345288	2.1142e-07	0.026564	0.0600327	intergenic_region	LCORL	WGS
6	chr6:39023035	39023035	T/C	0.059778	-2.1231	0.420257	4.37415e-07	0.024531	0.0554384	intergenic_region	LCORL	WGS
6	chr6:39023547	39023547	T/C	0.059778	-2.1231	0.420257	4.37415e-07	0.024531	0.0554384	intergenic_region	LCORL	WGS
6	chr6:39026381	39026381	G/A	0.401366	-1.413	0.22492	3.33785e-10	0.0464504	0.104975	intergenic_region	LCORL	WGS
6	chr6:39026719	39026719	T/C	0.059778	-2.1231	0.420257	4.37415e-07	0.024531	0.0554384	intergenic_region	LCORL	WGS
6	chr6:39033340	39033340	T/C	0.0542272	-2.29738	0.436599	1.42498e-07	0.0262104	0.0592336	intergenic_region	LCORL	WGS
6	chr6:39043560	39043560	C/T	0.388984	-1.3935	0.224856	5.74332e-10	0.0446891	0.100994	intergenic_region	Not Found	WGS
6	chr6:39049238	39049238	G/A	0.401366	-1.413	0.22492	3.33785e-10	0.0464504	0.104975	intergenic_region	Not Found	WGS
6	chr6:39059065	39059065	C/T	0.401793	-1.43484	0.224573	1.66763e-10	0.0479142	0.108283	intergenic_region	Not Found	WGS
6	chr6:39060985	39060985	G/A	0.388984	-1.41046	0.224319	3.22127e-10	0.0457835	0.103468	intergenic_region	Not Found	WGS
6	chr6:39062838	39062838	G/C	0.401793	-1.43484	0.224573	1.66763e-10	0.0479142	0.108283	intergenic_region	Not Found	WGS
6	chr6:39071945	39071945	A/G	0.120837	-1.68664	0.317702	1.1031e-07	0.0292629	0.0661321	intergenic_region	Not Found	WGS
6	chr6:39071962	39071962	G/A	0.120837	-1.68664	0.317702	1.1031e-07	0.0292629	0.0661321	intergenic_region	Not Found	WGS
6	chr6:39072546	39072546	G/T	0.40222	-1.44133	0.224538	1.371e-10	0.0483654	0.109302	intergenic_region	Not Found	WGS
6	chr6:39074713	39074713	G/A	0.0700256	-2.32378	0.40017	6.36033e-09	0.0340503	0.0769513	intergenic_region	Not Found	WGS
6	chr6:39074825	39074825	C/T	0.0700256	-2.32378	0.40017	6.36033e-09	0.0340503	0.0769513	intergenic_region	Not Found	WGS
6	chr6:39076016	39076016	G/A	0.0700256	-2.32378	0.40017	6.36033e-09	0.0340503	0.0769513	intergenic_region	Not Found	WGS
6	chr6:39076510	39076510	G/A	0.0700256	-2.32378	0.40017	6.36033e-09	0.0340503	0.0769513	intergenic_region	Not Found	WGS
6	chr6:39076860	39076860	T/G	0.0700256	-2.32378	0.40017	6.36033e-09	0.0340503	0.0769513	intergenic_region	Not Found	WGS
6	chr6:39077837	39077837	C/T	0.393681	-1.336	0.224152	2.51834e-09	0.0412536	0.0932302	intergenic_region	Not Found	WGS
6	chr6:39079159	39079159	C/T	0.0700256	-2.32378	0.40017	6.36033e-09	0.0340503	0.0769513	intergenic_region	Not Found	WGS
6	chr6:39079753	39079753	G/A	0.0700256	-2.32378	0.40017	6.36033e-09	0.0340503	0.0769513	intergenic_region	Not Found	WGS
6	chr6:39079977	39079977	A/G	0.0700256	-2.32378	0.40017	6.36033e-09	0.0340503	0.0769513	intergenic_region	Not Found	WGS
6	chr6:39080733	39080733	G/A	0.0700256	-2.32378	0.40017	6.36033e-09	0.0340503	0.0769513	intergenic_region	Not Found	WGS
6	chr6:39081062	39081062	C/T	0.0700256	-2.32378	0.40017	6.36033e-09	0.0340503	0.0769513	intergenic_region	Not Found	WGS
6	chr6:39081561	39081561	C/T	0.0700256	-2.32378	0.40017	6.36033e-09	0.0340503	0.0769513	intergenic_region	Not Found	WGS
6	chr6:39094754	39094754	A/C	0.0700256	-2.32378	0.40017	6.36033e-09	0.0340503	0.0769513	intergenic_region	Not Found	WGS
6	chr6:39210616	39210616	T/C	0.386849	-1.13445	0.219408	2.33438e-07	0.0295585	0.0668002	intergenic_region	Not Found	WGS
6	chr6:39212720	39212720	C/A	0.0986336	-1.6553	0.335921	8.3231e-07	0.0235876	0.0533062	intergenic_region	Not Found	WGS
6	chr6:39213566	39213566	G/A	0.386849	-1.13445	0.219408	2.33438e-07	0.0295585	0.0668002	intergenic_region	Not Found	WGS
6	chr6:39214342	39214342	C/G	0.386849	-1.13445	0.219408	2.33438e-07	0.0295585	0.0668002	intergenic_region	Not Found	WGS
6	chr6:39214395	39214395	A/G	0.132365	-1.55443	0.300636	2.33495e-07	0.0268693	0.0607226	intergenic_region	Not Found	WGS
6	chr6:39214405	39214405	C/T	0.386849	-1.13445	0.219408	2.33438e-07	0.0295585	0.0668002	intergenic_region	Not Found	WGS
6	chr6:39214970	39214970	C/T	0.386849	-1.13445	0.219408	2.33438e-07	0.0295585	0.0668002	intergenic_region	Not Found	WGS
6	chr6:39215126	39215126	A/G	0.384287	-1.14771	0.218961	1.59165e-07	0.0301788	0.0682019	intergenic_region	Not Found	WGS
6	chr6:39257606	39257606	G/A	0.401366	-1.32363	0.218899	1.47789e-09	0.0407604	0.0921156	intergenic_region	Not Found	WGS
6	chr6:39349837	39349837	A/G	0.307003	-1.11588	0.22768	9.53057e-07	0.0256515	0.0579705	intergenic_region	Not Found	WGS
6	chr6:39352193	39352193	G/A	0.355252	-1.15231	0.222992	2.37262e-07	0.0294489	0.0665523	intergenic_region	Not Found	WGS
6	chr6:39355087	39355087	C/T	0.395816	-1.28216	0.21864	4.51095e-09	0.0380671	0.0860291	intergenic_region	Not Found	WGS
6	chr6:39355142	39355142	C/A	0.340307	-1.13757	0.22112	2.68138e-07	0.0281302	0.0635722	intergenic_region	Not Found	WGS
6	chr6:39357574	39357574	T/C	0.395816	-1.28216	0.21864	4.51095e-09	0.0380671	0.0860291	intergenic_region	Not Found	WGS
6	chr6:39363973	39363973	A/G	0.381298	-1.28695	0.220722	5.5211e-09	0.0378332	0.0855003	intergenic_region	Not Found	WGS
6	chr6:39364500	39364500	A/T	0.395389	-1.26372	0.218623	7.45472e-09	0.0369663	0.0835412	intergenic_region	Not Found	WGS
6	chr6:39364860	39364860	A/G	0.381298	-1.28695	0.220722	5.5211e-09	0.0378332	0.0855003	intergenic_region	Not Found	WGS
6	chr6:39366056	39366056	G/A	0.381298	-1.28695	0.220722	5.5211e-09	0.0378332	0.0855003	intergenic_region	Not Found	WGS
6	chr6:39367686	39367686	C/T	0.380871	-1.28001	0.22059	6.52705e-09	0.0374101	0.0845442	intergenic_region	Not Found	WGS
6	chr6:39368152	39368152	T/C	0.380871	-1.28001	0.22059	6.52705e-09	0.0374101	0.0845442	intergenic_region	Not Found	WGS
6	chr6:39368193	39368193	G/T	0.380871	-1.28001	0.22059	6.52705e-09	0.0374101	0.0845442	intergenic_region	Not Found	WGS
6	chr6:39368572	39368572	C/T	0.380871	-1.28001	0.22059	6.52705e-09	0.0374101	0.0845442	intergenic_region	Not Found	WGS
6	chr6:39368768	39368768	T/G	0.380871	-1.28001	0.22059	6.52705e-09	0.0374101	0.0845442	intergenic_region	Not Found	WGS
6	chr6:39368789	39368789	T/A	0.380871	-1.28001	0.22059	6.52705e-09	0.0374101	0.0845442	intergenic_region	Not Found	WGS
6	chr6:39368989	39368989	T/C	0.380871	-1.28001	0.22059	6.52705e-09	0.0374101	0.0845442	intergenic_region	Not Found	WGS
6	chr6:39369116	39369116	A/G	0.380871	-1.28001	0.22059	6.52705e-09	0.0374101	0.0845442	intergenic_region	Not Found	WGS
6	chr6:39369198	39369198	C/T	0.380871	-1.28001	0.22059	6.52705e-09	0.0374101	0.0845442	intergenic_region	Not Found	WGS
6	chr6:39369521	39369521	C/T	0.380871	-1.28001	0.22059	6.52705e-09	0.0374101	0.0845442	intergenic_region	Not Found	WGS
6	chr6:39369588	39369588	A/C	0.380871	-1.28001	0.22059	6.52705e-09	0.0374101	0.0845442	intergenic_region	Not Found	WGS
6	chr6:39370070	39370070	A/T	0.380871	-1.28001	0.22059	6.52705e-09	0.0374101	0.0845442	intergenic_region	Not Found	WGS
6	chr6:39370141	39370141	A/T	0.380871	-1.28001	0.22059	6.52705e-09	0.0374101	0.0845442	intergenic_region	Not Found	WGS
6	chr6:39370277	39370277	C/A	0.380871	-1.28001	0.22059	6.52705e-09	0.0374101	0.0845442	intergenic_region	Not Found	WGS
6	chr6:39370312	39370312	T/G	0.380871	-1.28001	0.22059	6.52705e-09	0.0374101	0.0845442	intergenic_region	Not Found	WGS
6	chr6:39370463	39370463	A/T	0.380871	-1.28001	0.22059	6.52705e-09	0.0374101	0.0845442	intergenic_region	Not Found	WGS
6	chr6:39370582	39370582	A/G	0.381298	-1.27831	0.22052	6.75912e-09	0.0373269	0.0843561	intergenic_region	Not Found	WGS
6	chr6:39370672	39370672	G/A	0.380871	-1.28001	0.22059	6.52705e-09	0.0374101	0.0845442	intergenic_region	Not Found	WGS
6	chr6:39370678	39370678	T/A	0.380871	-1.28001	0.22059	6.52705e-09	0.0374101	0.0845442	intergenic_region	Not Found	WGS
6	chr6:39370860	39370860	T/C	0.380871	-1.28001	0.22059	6.52705e-09	0.0374101	0.0845442	intergenic_region	Not Found	WGS
6	chr6:39371252	39371252	G/A	0.380871	-1.28001	0.22059	6.52705e-09	0.0374101	0.0845442	intergenic_region	Not Found	WGS
6	chr6:39371968	39371968	C/T	0.380871	-1.28001	0.22059	6.52705e-09	0.0374101	0.0845442	intergenic_region	Not Found	WGS
6	chr6:39373008	39373008	G/C	0.369769	-1.21823	0.220576	3.33333e-08	0.0334882	0.075681	intergenic_region	Not Found	WGS
6	chr6:39373068	39373068	C/A	0.369769	-1.21823	0.220576	3.33333e-08	0.0334882	0.075681	intergenic_region	Not Found	WGS
6	chr6:39373427	39373427	C/T	0.380444	-1.27312	0.220859	8.19474e-09	0.0369925	0.0836004	intergenic_region	Not Found	WGS
6	chr6:39373477	39373477	C/T	0.369769	-1.21823	0.220576	3.33333e-08	0.0334882	0.075681	intergenic_region	Not Found	WGS
6	chr6:39373648	39373648	C/T	0.380444	-1.27312	0.220859	8.19474e-09	0.0369925	0.0836004	intergenic_region	Not Found	WGS
6	chr6:39373987	39373987	A/G	0.371477	-1.13876	0.220318	2.35744e-07	0.0293171	0.0662545	intergenic_region	Not Found	WGS
6	chr6:39374592	39374592	T/C	0.369769	-1.21823	0.220576	3.33333e-08	0.0334882	0.075681	intergenic_region	Not Found	WGS
6	chr6:39375132	39375132	G/T	0.380444	-1.27312	0.220859	8.19474e-09	0.0369925	0.0836004	intergenic_region	Not Found	WGS
6	chr6:39375283	39375283	A/C	0.369769	-1.21823	0.220576	3.33333e-08	0.0334882	0.075681	intergenic_region	Not Found	WGS
6	chr6:39375287	39375287	A/G	0.369769	-1.21823	0.220576	3.33333e-08	0.0334882	0.075681	intergenic_region	Not Found	WGS
6	chr6:39375324	39375324	T/C	0.369769	-1.21823	0.220576	3.33333e-08	0.0334882	0.075681	intergenic_region	Not Found	WGS
6	chr6:39376194	39376194	C/G	0.371477	-1.13876	0.220318	2.35744e-07	0.0293171	0.0662545	intergenic_region	Not Found	WGS
6	chr6:39376274	39376274	G/T	0.371477	-1.13876	0.220318	2.35744e-07	0.0293171	0.0662545	intergenic_region	Not Found	WGS
6	chr6:39376726	39376726	G/A	0.380444	-1.27312	0.220859	8.19474e-09	0.0369925	0.0836004	intergenic_region	Not Found	WGS
6	chr6:39377697	39377697	T/G	0.380444	-1.27312	0.220859	8.19474e-09	0.0369925	0.0836004	intergenic_region	Not Found	WGS
6	chr6:39377738	39377738	A/G	0.369769	-1.21823	0.220576	3.33333e-08	0.0334882	0.075681	intergenic_region	Not Found	WGS
6	chr6:39378058	39378058	G/A	0.393681	-1.25546	0.218982	9.85749e-09	0.0364296	0.0823284	intergenic_region	Not Found	WGS
6	chr6:39378286	39378286	T/C	0.371477	-1.13876	0.220318	2.35744e-07	0.0293171	0.0662545	intergenic_region	Not Found	WGS
6	chr6:39379008	39379008	G/A	0.371477	-1.13876	0.220318	2.35744e-07	0.0293171	0.0662545	intergenic_region	Not Found	WGS
6	chr6:39379090	39379090	A/G	0.380444	-1.27312	0.220859	8.19474e-09	0.0369925	0.0836004	intergenic_region	Not Found	WGS
6	chr6:39379100	39379100	T/C	0.371477	-1.13876	0.220318	2.35744e-07	0.0293171	0.0662545	intergenic_region	Not Found	WGS
6	chr6:39379219	39379219	A/G	0.369769	-1.21823	0.220576	3.33333e-08	0.0334882	0.075681	intergenic_region	Not Found	WGS
6	chr6:39379243	39379243	G/T	0.380444	-1.27312	0.220859	8.19474e-09	0.0369925	0.0836004	intergenic_region	Not Found	WGS
6	chr6:39379292	39379292	C/T	0.380444	-1.27312	0.220859	8.19474e-09	0.0369925	0.0836004	intergenic_region	Not Found	WGS
6	chr6:39379313	39379313	G/C	0.380444	-1.27312	0.220859	8.19474e-09	0.0369925	0.0836004	intergenic_region	Not Found	WGS
6	chr6:39380190	39380190	A/C	0.371477	-1.13876	0.220318	2.35744e-07	0.0293171	0.0662545	intergenic_region	Not Found	WGS
6	chr6:39380844	39380844	T/C	0.369769	-1.21823	0.220576	3.33333e-08	0.0334882	0.075681	intergenic_region	Not Found	WGS
6	chr6:39381535	39381535	C/T	0.380444	-1.27312	0.220859	8.19474e-09	0.0369925	0.0836004	intergenic_region	Not Found	WGS
6	chr6:39381760	39381760	G/T	0.371477	-1.13876	0.220318	2.35744e-07	0.0293171	0.0662545	intergenic_region	Not Found	WGS
6	chr6:39381870	39381870	G/A	0.371477	-1.13876	0.220318	2.35744e-07	0.0293171	0.0662545	intergenic_region	Not Found	WGS
6	chr6:39382378	39382378	C/T	0.371477	-1.13876	0.220318	2.35744e-07	0.0293171	0.0662545	intergenic_region	Not Found	WGS
6	chr6:39382382	39382382	T/G	0.371477	-1.13876	0.220318	2.35744e-07	0.0293171	0.0662545	intergenic_region	Not Found	WGS
6	chr6:39382396	39382396	C/T	0.380444	-1.27312	0.220859	8.19474e-09	0.0369925	0.0836004	intergenic_region	Not Found	WGS
6	chr6:39382473	39382473	A/G	0.371477	-1.13876	0.220318	2.35744e-07	0.0293171	0.0662545	intergenic_region	Not Found	WGS
6	chr6:39382583	39382583	C/T	0.371477	-1.13876	0.220318	2.35744e-07	0.0293171	0.0662545	intergenic_region	Not Found	WGS
6	chr6:39382606	39382606	A/G	0.380444	-1.27312	0.220859	8.19474e-09	0.0369925	0.0836004	intergenic_region	Not Found	WGS
6	chr6:39383383	39383383	A/T	0.371477	-1.13876	0.220318	2.35744e-07	0.0293171	0.0662545	intergenic_region	Not Found	WGS
6	chr6:39383721	39383721	C/A	0.371477	-1.13876	0.220318	2.35744e-07	0.0293171	0.0662545	intergenic_region	Not Found	WGS
6	chr6:39383750	39383750	T/C	0.371477	-1.13876	0.220318	2.35744e-07	0.0293171	0.0662545	intergenic_region	Not Found	WGS
6	chr6:39394194	39394194	G/A	0.379163	-1.24927	0.221806	1.77826e-08	0.0355729	0.0803923	intergenic_region	Not Found	WGS
6	chr6:39397261	39397261	C/T	0.379163	-1.24927	0.221806	1.77826e-08	0.0355729	0.0803923	intergenic_region	Not Found	WGS
6	chr6:39399921	39399921	C/T	0.389411	-1.19258	0.219411	5.46793e-08	0.0327443	0.0739998	intergenic_region	Not Found	WGS
6	chr6:39401255	39401255	G/T	0.389411	-1.19258	0.219411	5.46793e-08	0.0327443	0.0739998	intergenic_region	Not Found	WGS
6	chr6:39401893	39401893	T/A	0.389411	-1.19258	0.219411	5.46793e-08	0.0327443	0.0739998	intergenic_region	Not Found	WGS
6	chr6:39404750	39404750	T/C	0.389411	-1.19258	0.219411	5.46793e-08	0.0327443	0.0739998	intergenic_region	Not Found	WGS
6	chr6:39412769	39412769	T/G	0.331341	-1.12525	0.224274	5.24e-07	0.0271632	0.061387	intergenic_region	Not Found	WGS
6	chr6:39412775	39412775	T/C	0.388557	-1.17882	0.219432	7.78062e-08	0.0319675	0.0722443	intergenic_region	Not Found	WGS
6	chr6:39449045	39449045	A/G	0.37959	-1.14271	0.21834	1.66195e-07	0.0297762	0.067292	intergenic_region	Not Found	WGS
6	chr6:39978636	39978636	A/G	0.356106	-1.3134	0.228442	8.95703e-09	0.0382993	0.0865537	intergenic_region	Not Found	WGS
6	chr6:39978889	39978889	T/C	0.356106	-1.3134	0.228442	8.95703e-09	0.0382993	0.0865537	intergenic_region	Not Found	WGS
6	chr6:39982116	39982116	G/C	0.365073	-1.35447	0.230393	4.12893e-09	0.0411761	0.0930552	intergenic_region	Not Found	WGS
6	chr6:39983189	39983189	A/G	0.328352	-1.29101	0.22969	1.90212e-08	0.0355913	0.0804338	intergenic_region	Not Found	WGS
6	chr6:39983671	39983671	A/G	0.234415	-1.27559	0.253178	4.69603e-07	0.0282751	0.0638998	intergenic_region	Not Found	WGS
6	chr6:39983712	39983712	C/T	0.246371	-1.30723	0.250103	1.72514e-07	0.0307224	0.0694303	intergenic_region	Not Found	WGS
6	chr6:39985064	39985064	T/A	0.324082	-1.43317	0.228776	3.74028e-10	0.043566	0.0984561	intergenic_region	Not Found	WGS
6	chr6:39985209	39985209	C/T	0.324082	-1.43317	0.228776	3.74028e-10	0.043566	0.0984561	intergenic_region	Not Found	WGS
6	chr6:39985654	39985654	G/A	0.374466	-1.55087	0.227194	8.7202e-12	0.0545528	0.123286	intergenic_region	Not Found	WGS
6	chr6:39986776	39986776	C/A	0.324936	-1.40835	0.22865	7.30116e-10	0.0421277	0.0952055	intergenic_region	Not Found	WGS
6	chr6:39986777	39986777	A/G	0.324082	-1.43317	0.228776	3.74028e-10	0.043566	0.0984561	intergenic_region	Not Found	WGS
6	chr6:39987938	39987938	C/T	0.337319	-1.4913	0.228055	6.18479e-11	0.048137	0.108786	intergenic_region	Not Found	WGS
6	chr6:39989730	39989730	A/G	0.374466	-1.55087	0.227194	8.7202e-12	0.0545528	0.123286	intergenic_region	Not Found	WGS
6	chr6:39989868	39989868	T/C	0.324082	-1.43317	0.228776	3.74028e-10	0.043566	0.0984561	intergenic_region	Not Found	HD
6	chr6:39990166	39990166	A/G	0.324082	-1.43317	0.228776	3.74028e-10	0.043566	0.0984561	intergenic_region	Not Found	WGS
6	chr6:39990195	39990195	T/C	0.324082	-1.43317	0.228776	3.74028e-10	0.043566	0.0984561	intergenic_region	Not Found	WGS
6	chr6:39990329	39990329	G/T	0.324082	-1.43317	0.228776	3.74028e-10	0.043566	0.0984561	intergenic_region	Not Found	WGS
6	chr6:39990714	39990714	A/G	0.374466	-1.55087	0.227194	8.7202e-12	0.0545528	0.123286	intergenic_region	Not Found	WGS
6	chr6:39990769	39990769	G/C	0.324082	-1.43317	0.228776	3.74028e-10	0.043566	0.0984561	intergenic_region	Not Found	WGS
6	chr6:39990876	39990876	C/T	0.337319	-1.4913	0.228055	6.18479e-11	0.048137	0.108786	intergenic_region	Not Found	HD
6	chr6:39991147	39991147	C/G	0.324082	-1.43317	0.228776	3.74028e-10	0.043566	0.0984561	intergenic_region	Not Found	WGS
6	chr6:39991818	39991818	A/G	0.324509	-1.43104	0.228947	4.09094e-10	0.0434663	0.0982309	intergenic_region	Not Found	HD
6	chr6:39992323	39992323	C/T	0.324082	-1.43317	0.228776	3.74028e-10	0.043566	0.0984561	intergenic_region	Not Found	WGS
6	chr6:39992932	39992932	A/G	0.324082	-1.43317	0.228776	3.74028e-10	0.043566	0.0984561	intergenic_region	Not Found	WGS
6	chr6:39993747	39993747	T/C	0.324082	-1.43317	0.228776	3.74028e-10	0.043566	0.0984561	intergenic_region	Not Found	WGS
6	chr6:39993820	39993820	C/T	0.324082	-1.43317	0.228776	3.74028e-10	0.043566	0.0984561	intergenic_region	Not Found	WGS
6	chr6:39993829	39993829	G/A	0.324082	-1.43317	0.228776	3.74028e-10	0.043566	0.0984561	intergenic_region	Not Found	WGS
6	chr6:39994121	39994121	T/G	0.324082	-1.43317	0.228776	3.74028e-10	0.043566	0.0984561	intergenic_region	Not Found	WGS
6	chr6:39994212	39994212	C/T	0.324082	-1.43317	0.228776	3.74028e-10	0.043566	0.0984561	intergenic_region	Not Found	WGS
6	chr6:39994307	39994307	G/T	0.36123	-1.48448	0.227214	6.42887e-11	0.0492357	0.111269	intergenic_region	Not Found	WGS
6	chr6:39994484	39994484	A/G	0.324082	-1.43317	0.228776	3.74028e-10	0.043566	0.0984561	intergenic_region	Not Found	WGS
6	chr6:39994691	39994691	A/C	0.324082	-1.43317	0.228776	3.74028e-10	0.043566	0.0984561	intergenic_region	Not Found	WGS
6	chr6:39994844	39994844	T/C	0.324082	-1.43317	0.228776	3.74028e-10	0.043566	0.0984561	intergenic_region	Not Found	HD
6	chr6:39995110	39995110	T/C	0.324082	-1.43317	0.228776	3.74028e-10	0.043566	0.0984561	intergenic_region	Not Found	WGS
6	chr6:39995119	39995119	G/A	0.324082	-1.43317	0.228776	3.74028e-10	0.043566	0.0984561	intergenic_region	Not Found	WGS
6	chr6:39995228	39995228	G/A	0.324082	-1.43317	0.228776	3.74028e-10	0.043566	0.0984561	intergenic_region	Not Found	WGS
6	chr6:39995502	39995502	T/C	0.324082	-1.43317	0.228776	3.74028e-10	0.043566	0.0984561	intergenic_region	Not Found	WGS
6	chr6:39995606	39995606	G/A	0.324082	-1.43317	0.228776	3.74028e-10	0.043566	0.0984561	intergenic_region	Not Found	WGS
6	chr6:39995759	39995759	A/C	0.324082	-1.43317	0.228776	3.74028e-10	0.043566	0.0984561	intergenic_region	Not Found	WGS
6	chr6:39995822	39995822	C/A	0.324082	-1.43317	0.228776	3.74028e-10	0.043566	0.0984561	intergenic_region	Not Found	WGS
6	chr6:39996097	39996097	G/A	0.324082	-1.43317	0.228776	3.74028e-10	0.043566	0.0984561	intergenic_region	Not Found	WGS
6	chr6:39996113	39996113	T/C	0.324082	-1.43317	0.228776	3.74028e-10	0.043566	0.0984561	intergenic_region	Not Found	WGS
6	chr6:39996371	39996371	T/C	0.324082	-1.43317	0.228776	3.74028e-10	0.043566	0.0984561	intergenic_region	Not Found	WGS
6	chr6:39997216	39997216	G/C	0.324082	-1.43317	0.228776	3.74028e-10	0.043566	0.0984561	intergenic_region	Not Found	WGS
6	chr6:39998408	39998408	C/T	0.318531	-1.35973	0.228468	2.65682e-09	0.0388603	0.0878216	intergenic_region	Not Found	WGS
6	chr6:39998615	39998615	C/T	0.318531	-1.35973	0.228468	2.65682e-09	0.0388603	0.0878216	intergenic_region	Not Found	WGS
6	chr6:39998637	39998637	G/T	0.318531	-1.35973	0.228468	2.65682e-09	0.0388603	0.0878216	intergenic_region	Not Found	WGS
6	chr6:39998897	39998897	G/A	0.316396	-1.35223	0.228829	3.43464e-09	0.0382948	0.0865436	intergenic_region	Not Found	WGS
6	chr6:39998979	39998979	C/G	0.325363	-1.33599	0.228918	5.34354e-09	0.0379357	0.085732	intergenic_region	Not Found	WGS
6	chr6:39999154	39999154	G/T	0.316396	-1.35223	0.228829	3.43464e-09	0.0382948	0.0865436	intergenic_region	Not Found	WGS
6	chr6:39999289	39999289	C/A	0.356533	-1.46309	0.227965	1.38051e-10	0.0475523	0.107465	intergenic_region	Not Found	WGS
6	chr6:39999350	39999350	C/T	0.316396	-1.35223	0.228829	3.43464e-09	0.0382948	0.0865436	intergenic_region	Not Found	WGS
6	chr6:39999486	39999486	T/A	0.315969	-1.36386	0.228838	2.52322e-09	0.0389281	0.0879747	intergenic_region	Not Found	WGS
6	chr6:39999489	39999489	A/G	0.315969	-1.36386	0.228838	2.52322e-09	0.0389281	0.0879747	intergenic_region	Not Found	WGS
6	chr6:39999544	39999544	A/T	0.307003	-1.3604	0.229349	3.00072e-09	0.0381251	0.0861599	intergenic_region	Not Found	WGS
6	chr6:39999596	39999596	G/C	0.307003	-1.3604	0.229349	3.00072e-09	0.0381251	0.0861599	intergenic_region	Not Found	WGS
6	chr6:40000601	40000601	T/C	0.260461	-1.23	0.235297	1.71862e-07	0.0282174	0.0637694	intergenic_region	Not Found	WGS
6	chr6:40005821	40005821	A/G	0.0708796	-1.90017	0.382828	6.92303e-07	0.023024	0.0520327	intergenic_region	Not Found	HD
6	chr6:40025091	40025091	C/G	0.389411	-1.07294	0.21654	7.23607e-07	0.026504	0.0598972	intergenic_region	Not Found	WGS
6	chr6:40026344	40026344	G/T	0.389411	-1.07294	0.21654	7.23607e-07	0.026504	0.0598972	intergenic_region	Not Found	WGS
6	chr6:40041892	40041892	C/T	0.133646	-1.76824	0.301279	4.38157e-09	0.035054	0.0792195	intergenic_region	Not Found	WGS
6	chr6:41178449	41178449	A/G	0.200256	-1.49587	0.264242	1.50491e-08	0.0346998	0.0784192	intergenic_region	Not Found	HD
6	chr6:41184642	41184642	A/G	0.198548	-1.50933	0.264503	1.15479e-08	0.0351006	0.0793249	intergenic_region	Not Found	HD
6	chr6:41186810	41186810	A/G	0.253629	-1.59946	0.242214	4.01598e-11	0.0468925	0.105974	intergenic_region	SLIT2	HD
6	chr6:41194565	41194565	A/G	0.253629	-1.56976	0.243596	1.16298e-10	0.0451672	0.102075	intergenic_region	SLIT2	HD
6	chr6:42194093	42194093	G/T	0.368061	-1.06758	0.217991	9.71382e-07	0.0256684	0.0580088	intron_variant	Not Found	WGS
6	chr6:57178711	57178711	T/C	0.0179334	-3.76652	0.755038	6.08464e-07	0.0241929	0.0546742	intron_variant	Not Found	WGS
6	chr6:57189548	57189548	T/G	0.0179334	-3.76652	0.755038	6.08464e-07	0.0241929	0.0546742	intron_variant	Not Found	WGS
6	chr6:57198971	57198971	A/G	0.0179334	-3.76652	0.755038	6.08464e-07	0.0241929	0.0546742	intron_variant	Not Found	WGS
16	chr16:32589084	32589084	G/C	0.240393	1.19122	0.241079	7.76497e-07	0.0250898	0.0567013	intergenic_region	Not Found	WGS
20	chr20:8728684	8728684	G/T	0.324936	1.06265	0.212819	5.9389e-07	0.0239843	0.0542028	intergenic_region	TNPO1	WGS
