# Supplementary material for: Identification of Candidate Variants Associated With Bone Weight Using Whole Genome Sequence in Beef Cattle
Source: Front Genet. 2021 Nov 29;12:750746. doi: 10.3389/fgene.2021.750746 (PMC8667311; doi:10.3389/fgene.2021.750746)
Supplement: Supplementary file 2 [file Table3.XLSX]

## Sheet: Sheet1
Methods/Models	BTA	Position	SNP Index	P value (in previous study)	P value (in current study)	Gene	Distance	Reference
Single marker(CMLM)	6	38686919	/	2.36e-07	/	FAM184B	14613	2017-xia
	6	38704872	/	8.77e-07	/	FAM184B	32566
	6	38576012	1	7.84e-08	2.20734e-10	LAP3	within
	6	38464203	/	2.48e-07	/	LAP3	110456
	6	38468901	/	6.22e-07	/	LAP3	105758
	6	38852093	/	1.24e-07	/	LCORL	within
	6	38866381	/	7.34e-07	/	LCORL	within
	6	38830725	/	7.34e-07	/	LCORL	13269
	6	38837159	/	7.34e-07	/	LCORL	6835
	6	38840174	/	7.34e-07	/	LCORL	3820
	6	38762470	/	1.42e-06	/	NCAPG	3544
Gene-based	6	41,236,589-41,640,789	/	1.41e-12	/	SLIT2	/
	6	38,765,969-38,812,051	/	9.6e-11	/	NCAPG	/
	16	59,132,781-59,456,250	/	1.12e-09	/	PAPPA2	/
	6	38,840,894-38,992,112	/	3.93e-09	/	LCORL	/
	6	38,541,579-38,541,674	/	4.71e-09	/	Novel gene	/
	6	38,614,370-38,672,306	/	8.01e-09	/	FAM184B	/
	6	37,355,568-37,457,493	/	1.29e-08	/	FAM13A	/
	6	38,603,034-38,608,841	/	1.53e-08	/	MED28	/
	1	71,072,051-71,085,633	/	8.44e-08	/	MUC20	/
	6	38,574,590-38,600,027	/	1.07e-07	/	LAP3	/
	6	38,754,415-38,754,897	/	1.6e-07	/	DCAF16	/
	6	41,709,362-43,021,626	/	7.47e-07	/	KCNIP4	/
Fixed polygene	5	22558100	/	1.03e-11	/	C12ORF74	161123	2018-chang
	6	39990876	2	2.95e-08	6.18479e-11	LCORL	998873
	6	39997880	/	3.91e-08	/	LCORL	1005877
	14	62769117	/	8e-11	/	RIMS2	within
Random polygene	5	22558100	/	3.31e-13	/	C12ORF74	161123
	6	39990876	2	4.14e-08	6.18479e-11	LCORL	998873
	6	39997880	/	5.44e-08	/	LCORL	1005877
	14	62769117	/	3.71e-13	/	RIMS2	within
Composite interval mapping polygene	5	22558100	/	3.31e-13	/	C12ORF74	161123
	6	39990876	2	4.14e-08	6.18479e-11	LCORL	998873
	6	39997880	/	2.72e-08	/	LCORL	1005877
	6	101514702	/	6.63e-09	/	WDFY3	30400
	14	17600616	/	1.88e-12	/	FER1L6	17032
	14	17612444	/	2.05e-12	/	FER1L6	28860
	14	62769117	/	3.71e-13	/	RIMS2	within
Single-marker association (LMM)	14	62769117	/	6.87e-17	/	RIMS2	within	2018-miao
	6	39990876	2	7.42e-10	6.18479e-11	LCORL	998764
	6	39997880	/	9.88e-10	/	LCORL	1005768
	6	39991818	3	2.14e-09	4.09094e-10	LCORL	999706
	6	39988294	/	5.16e-09	/	LCORL	996182
	6	39989868	4	5.97e-09	3.74028e-10	LCORL	997756
	6	39994844	5	7.48e-09	3.74028e-10	LCORL	1002732
	6	38468901	/	6.27e-08	/	LAP3	105689
Multimarker association (LMM+Lasso)	14	62769117	/	1.51e-11	/	RIMS2	Within
	21	5308649	/	0.001	/	CHSY1	127053
	4	48381566	/	0.00701	/	PRKAR2B	53389
	6	39990876	2	0.0103	6.18479e-11	LCORL	998764
	6	38468901	/	0.0112	/	LAP3	105689
	19	61629041	/	0.0268	/	MAP2K6	79728
	21	11200196	/	0.0368	/	NR2F2	393533
	14	27967771	/	0.0407	/	CHD7	76505
	5	29648475	/	0.0417	/	LARP4	within
Rare-marker association	1	83,182,439-83,264,544 (4)	/	3e-07	/	EPHB3	/
	6	106,606,199-106,670,047 (3)	/	9.66e-05	/	CPZ	/
	7	68,086,044-68,161,498 (2)	/	0.000295	/	MRPL22	/
	2	96,258,110-96,349,401 (8)	/	0.000352	/	CREB1	/
	10	25,765,915-25,845,625 (5)	/	0.000416	/	CHD8	/
	10	25,801,328-25,841,436 (4)	/	0.000441	/	snoU6-53	/
Fast-EB-LMM	5	22558100	/	8.17e-11	/	C12ORF74	161123	2019-chang
	6	39990876	2	8.82e-08	6.18479e-11	LCORL	998873
	6	39997880	/	1.13e-07	/	LCORL	1005877
	14	62769117	/	5.47e-11	/	RIMS2	within
Bin data analyzed by Lasso	14	62769117	/	8.58E–04	/	RIMS2	within	2019-an
	6	39,988,294-39,997,880 (6)	/	9.37E–03	/	LCORL	996182
One marker per bin analyzed by Lasso	14	62769117	/	3.52E–53	/	RIMS2	within
	6	39,988,294-39,997,880 (6)	/	6.86E–09	/	LCORL	996182
	21	5309649	/	1.81E–08	/	SELENOS	75449
	15	9,229,362-9,236,537 (2)	/	9.61E–05	/	Novel gene	306521
	6	38,466,628-38,468,901 (2)	/	1.43E–04	/	LAP3	105689
	25	21737543	/	8.23E–04	/	CHP2	76232
	10	38729744	/	9.92E–04	/	EPB42	190928
	1	42230085	/	2.56E–03	/	CLDND1	221660
	12	87865066	/	4.62E–03	/	MYO16	53674
	6	39932557	/	8.98E–03	/	LCORL	940445
	6	41587207	/	2.82E–02	/	bta-mir-218-1	42069
	1	63037677	/	2.94E–02	/	Novel gene	644796
	6	41,186,810-41,194,565 (3)	/	3.04E–02	/	SLIT2	42024
	4	62537378	/	3.05E–02	/	NPSR1	within
SNP data analyzed by Q + K and LMM	14	62769117	/	6.87E–17	/	RIMS2	within
	6	39990876	2	7.42E–10	6.18479e-11	LCORL	998764
	6	39997880	/	9.88E–10	/	LCORL	1005768
	6	39991818	3	2.14E–09	4.09094e-10	LCORL	999706
	6	39988294	/	5.16E–09	/	LCORL	996182
	6	39989868	4	5.97E–09	3.74028e-10	LCORL	997756
	6	39994844	5	7.48E–09	3.74028e-10	LCORL	1002732
	6	38468901	/	6.27E–08	/	LAP3	105689
SNP data analyzed by Lasso	14	62769117	/	1.57E–54	/	RIMS2	within
	21	5308649	/	2.87E–07	/	SELENOS	75449
	6	39990876	2	1.20E–06	6.18479e-11	LCORL	998764
	6	38468901	/	4.03E–04	/	LCORL	523211
	10	38729744	/	1.21E–03	/	EPB42	190928
	15	9236537	/	1.22E–03	/	Novel gene	306521
	6	41194565	6	4.64E–03	1.16298e-10	SLIT2	42024
	12	87865066	/	1.54E–02	/	MYO16	53674
	25	21737543	/	1.77E–02	/	CHP2	76232
	1	42230085	/	2.04E–02	/	CLDND1	221660
	4	62537378	/	3.80E–02	/	NPSR1	within
