# Supplementary material for: Identification of Candidate Variants Associated With Bone Weight Using Whole Genome Sequence in Beef Cattle
Source: Front Genet. 2021 Nov 29;12:750746. doi: 10.3389/fgene.2021.750746 (PMC8667311; doi:10.3389/fgene.2021.750746)
Supplement: Supplementary file 3 [file Table6.XLSX]

## Sheet: Sheet1
Software	Main Option	Command
GCTA v1.93.1	--make-grm	gcta64 --bfile test --extract snp_group1.txt --make-grm --out test_group1
	--mlma	gcta64 --mlma --bfile test --mgrm multi_GRMs.txt --pheno pheno.txt --out boneweight --autosome-num 29
BFMAP v0.65	--compute_grm	bfmap --compute_grm 1 --binary_genotype_file test --snp_info_file SNPlist.txt --output my_grm
	--varcomp	bfmap --varcomp --phenotype boneweight.csv --trait Bone --binary_grm_file my_grm --output bone_h2 --num_threads 20
	forward selection	bfmap --phenotype_file boneweight.csv --trait Bone --snp_info_file significantlist.csv --binary_genotype_file test --output test
	--sss	bfmap --sss --phenotype boneweight.csv --trait Bone --snp_info_file significantlist.csv --binary_genotype_file test --binary_grm my_grm --heritability xx --output bw_ss_all
