# Supplementary material for: Identification of Candidate Variants Associated With Bone Weight Using Whole Genome Sequence in Beef Cattle
Source: Front Genet. 2021 Nov 29;12:750746. doi: 10.3389/fgene.2021.750746 (PMC8667311; doi:10.3389/fgene.2021.750746)
Supplement: Supplementary file 4 [file Table4.XLSX]

## Sheet: Sheet1
Source	Term Name	Term ID	Adjusted P value	Involved Genes
GO:MF	nucleosome-dependent ATPase activity	GO:0070615	0.00181374	CHD7,CHD8
GO:MF	ion binding	GO:0043167	0.0040326	ABCG2,CHD7,CHD8,CHP2,CPZ,EPHB3,FER1L6,KCNIP4,LAP3,MAP2K6,MYO16,NR2F2,PAPPA2,PKD2,PRKAR2B,RIMS2,SLIT2,WDFY3
GO:MF	ATPase	GO:0016887	0.00770491	ABCG2,CHD7,CHD8
GO:MF	DNA helicase activity	GO:0003678	0.0081626	CHD7,CHD8
GO:MF	helicase activity	GO:0004386	0.0407985	CHD7,CHD8
GO:MF	urate transmembrane transporter activity	GO:0015143	0.0411622	ABCG2
GO:MF	riboflavin transmembrane transporter activity	GO:0032217	0.0411622	ABCG2
GO:MF	salt transmembrane transporter activity	GO:1901702	0.0411622	ABCG2
GO:BP	cellular response to metal ion	GO:0071248	0.0141494	CHP2,CPNE8,CREB1
GO:BP	cellular response to inorganic substance	GO:0071241	0.0172863	CHP2,CPNE8,CREB1
GO:BP	central nervous system development	GO:0007417	0.0234122	CHD7,CHD8,CREB1,EPHB3,NR2F2,PKD2,SLIT2
GO:BP	forebrain development	GO:0030900	0.0333722	CHD7,CREB1,EPHB3,NR2F2,SLIT2
GO:BP	regulation of release of sequestered calcium ion into cytosol	GO:0051279	0.0345963	CHD7,NPSR1,PKD2
GO:BP	brain development	GO:0007420	0.0379492	CHD7,CHD8,CREB1,EPHB3,NR2F2,SLIT2
GO:BP	nervous system development	GO:0007399	0.0441475	CHD7,CHD8,CREB1,EPHB3,MYO16,NEUROG2,NR2F2,PKD2,RIMS2,SLIT2
MF: molecular function; BP: biological process; CC: cell component; Adjusted P value: P-value adjusted by g: SCS algorithm.

## Sheet: Sheet2
Source	Term Name	Term ID	Adjusted P value	Involved Genes
GO:MF	nucleosome-dependent ATPase activity	GO:0070615	0.00181374	CHD7,CHD8
GO:MF	ion binding	GO:0043167	0.0040326	ABCG2,CHD7,CHD8,CHP2,CPZ,EPHB3,FER1L6,KCNIP4,LAP3,MAP2K6,MYO16,NR2F2,PAPPA2,PKD2,PRKAR2B,RIMS2,SLIT2,WDFY3
GO:MF	ATPase	GO:0016887	0.00770491	ABCG2,CHD7,CHD8
GO:MF	DNA helicase activity	GO:0003678	0.0081626	CHD7,CHD8
GO:MF	helicase activity	GO:0004386	0.0407985	CHD7,CHD8
GO:MF	urate transmembrane transporter activity	GO:0015143	0.0411622	ABCG2
GO:MF	riboflavin transmembrane transporter activity	GO:0032217	0.0411622	ABCG2
GO:MF	salt transmembrane transporter activity	GO:1901702	0.0411622	ABCG2
GO:BP	cellular response to metal ion	GO:0071248	0.0141494	CHP2,CPNE8,CREB1
GO:BP	cellular response to inorganic substance	GO:0071241	0.0172863	CHP2,CPNE8,CREB1
GO:BP	central nervous system development	GO:0007417	0.0234122	CHD7,CHD8,CREB1,EPHB3,NR2F2,PKD2,SLIT2
GO:BP	forebrain development	GO:0030900	0.0333722	CHD7,CREB1,EPHB3,NR2F2,SLIT2
GO:BP	regulation of release of sequestered calcium ion into cytosol	GO:0051279	0.0345963	CHD7,NPSR1,PKD2
GO:BP	brain development	GO:0007420	0.0379492	CHD7,CHD8,CREB1,EPHB3,NR2F2,SLIT2
GO:BP	nervous system development	GO:0007399	0.0441475	CHD7,CHD8,CREB1,EPHB3,MYO16,NEUROG2,NR2F2,PKD2,RIMS2,SLIT2
