# Supplementary material for: Identification of Candidate Variants Associated With Bone Weight Using Whole Genome Sequence in Beef Cattle
Source: Front Genet. 2021 Nov 29;12:750746. doi: 10.3389/fgene.2021.750746 (PMC8667311; doi:10.3389/fgene.2021.750746)
Supplement: Supplementary file 5 [file Table1.XLSX]

## Sheet: Table 1
CHR	SNP	Position	Allele	MAF	SNP effect	SE	P value	Varp(%)	Varg (%)	Function	Candidate genes (3bp-window)	Candidate genes (100kb-window)	HD (BovineHD SNP array)/WGS (Whole genome sequencing)
6	chr6:38576012	38576012	G/A	0.380444	-1.40416	0.22126	2.20734e-10	0.0449995	0.101696	intron_variant	LAP3	LAP3/MED28	HD
6	chr6:38606864	38606864	G/A	0.337746	-1.30426	0.227041	9.2154e-09	0.0368423	0.0832609	intron_variant	MED28	LAP3/MED28	WGS
6	chr6:38622447	38622447	G/A	0.420581	-1.37058	0.220711	5.30324e-10	0.0443256	0.100173	intron_variant	Not Found	LAP3/MED28	WGS
6	chr6:38623565	38623565	T/C	0.420581	-1.37058	0.220711	5.30324e-10	0.0443256	0.100173	intron_variant	Not Found	LAP3/MED28	WGS
6	chr6:38648218	38648218	T/C	0.394108	-1.32977	0.2252	3.52986e-09	0.0408853	0.0923978	intron_variant	Not Found	LAP3/MED28	WGS
6	chr6:38648565	38648565	C/T	0.395389	-1.36778	0.225044	1.21838e-09	0.0433048	0.0978659	intron_variant	Not Found	LAP3/MED28	WGS
6	chr6:38723514	38723514	A/T	0.383006	-1.34446	0.226867	3.10004e-09	0.0413605	0.0934718	intergenic_region	Not Found	DCAF16/NCAPG	WGS
6	chr6:38783305	38783305	C/T	0.393681	-1.38904	0.225562	7.36157e-10	0.0445942	0.10078	intron_variant	NCAPG	DCAF16/NCAPG	WGS
6	chr6:38796735	38796735	T/C	0.39795	-1.40471	0.224394	3.84957e-10	0.045776	0.10345	intron_variant	NCAPG	DCAF16/LCORL/NCAPG	WGS
6	chr6:38815034	38815034	A/G	0.405636	-1.39959	0.223907	4.08432e-10	0.0457292	0.103345	downstream_gene_variant	Not Found	LCORL/NCAPG	WGS
6	chr6:38815325	38815325	G/C	0.405636	-1.39959	0.223907	4.08432e-10	0.0457292	0.103345	downstream_gene_variant	Not Found	LCORL/NCAPG	WGS
6	chr6:38815346	38815346	C/T	0.405636	-1.39959	0.223907	4.08432e-10	0.0457292	0.103345	downstream_gene_variant	Not Found	LCORL/NCAPG	WGS
6	chr6:38852378	38852378	A/G	0.405636	-1.39959	0.223907	4.08432e-10	0.0457292	0.103345	intron_variant	LCORL	LCORL/NCAPG	WGS
6	chr6:38865025	38865025	G/C	0.405636	-1.39959	0.223907	4.08432e-10	0.0457292	0.103345	intron_variant	LCORL	LCORL	WGS
6	chr6:38910119	38910119	A/T	0.405636	-1.39959	0.223907	4.08432e-10	0.0457292	0.103345	intron_variant	LCORL	LCORL	WGS
6	chr6:38911548	38911548	C/T	0.405636	-1.39959	0.223907	4.08432e-10	0.0457292	0.103345	intron_variant	LCORL	LCORL	WGS
6	chr6:38914196	38914196	C/T	0.405636	-1.39959	0.223907	4.08432e-10	0.0457292	0.103345	intron_variant	LCORL	LCORL	WGS
6	chr6:38939012	38939012	T/C	0.368061	-1.32632	0.228555	6.51113e-09	0.0396182	0.0895344	intron_variant	LCORL	LCORL	WGS
6	chr6:38942103	38942103	A/C	0.405636	-1.39959	0.223907	4.08432e-10	0.0457292	0.103345	intron_variant	LCORL	LCORL	WGS
6	chr6:38947564	38947564	G/A	0.405636	-1.39959	0.223907	4.08432e-10	0.0457292	0.103345	intron_variant	LCORL	LCORL	WGS
6	chr6:38956499	38956499	C/T	0.402647	-1.36131	0.22376	1.17383e-09	0.0431592	0.0975366	intron_variant	LCORL	LCORL	WGS
6	chr6:38960730	38960730	C/T	0.402647	-1.36131	0.22376	1.17383e-09	0.0431592	0.0975366	intron_variant	LCORL	LCORL	WGS
6	chr6:39008672	39008672	T/A	0.401366	-1.413	0.22492	3.33785e-10	0.0464504	0.104975	intergenic_region	Not Found	LCORL	WGS
6	chr6:39026381	39026381	G/A	0.401366	-1.413	0.22492	3.33785e-10	0.0464504	0.104975	intergenic_region	Not Found	LCORL	WGS
6	chr6:41186810	41186810	A/G	0.253629	-1.59946	0.242214	4.01598e-11	0.0468925	0.105974	intergenic_region	Not Found	SLIT2	HD
6	chr6:41194565	41194565	A/G	0.253629	-1.56976	0.243596	1.16298e-10	0.0451672	0.102075	intergenic_region	Not Found	SLIT2	HD
