# Supplementary material for: Identification of Candidate Variants Associated With Bone Weight Using Whole Genome Sequence in Beef Cattle
Source: Front Genet. 2021 Nov 29;12:750746. doi: 10.3389/fgene.2021.750746 (PMC8667311; doi:10.3389/fgene.2021.750746)
Supplement: Supplementary file 6 [file Table5.XLSX]

## Sheet: Sheet1
Bayesian fine-mapping analysis
Signal	CHR	Number	Region	top SNP	Function	WGS/HD	Allele1	MAF	P value	Pc	PPC	Gene	Distance
1	6	3	38460534-38476416	chr6:38460534	intergenic_region	WGS	T	0.182181	1.9547e-09	1.89432e-05	0.607483	IBSP/LAP3	137,231/114,056
2	6	53	38661188-38828812	chr6:38696766	intergenic_region	WGS	T	0.0904255	2.52881e-10	5.9718e-08	0.514116	MED28/DCAF16/NCAPG	87,925/57,649/69,203
3	6	42	38755383-40000601	chr6:40000601	intergenic_region	WGS	T	0.254876	1.71862e-07	0.00204729	0.520685	LCROL	85481
4	6	4	41178449-41194565	chr6:41194565	intergenic_region	HD	A	0.248227	1.16298e-10	0.00328482	0.406249	SLIT2	41705
J. is the value in joint analysis
LD_r：LD between the SNP i and SNP i + 1 for the SNP list;
Distance: the distance between the candidate variant and genes;
Signal: the GWAS signals obtained by Bayesian fine-mapping;
Number: the number of significant variants in the signal;
Pc: the P-value of causality in Bayesian fine-mapping;
PPC: Posterior probability of causality (between 0 and 1) in Bayesian fine-mapping.
